# Supplementary material for: Impact of the Stringent Stress Response on the Expression of Methicillin Resistance in Staphylococcaceae Strains Carrying mecA, mecA1 and mecC
Source: Antibiotics (Basel). 2022 Feb 16;11(2):255. doi: 10.3390/antibiotics11020255 (PMC8868139; doi:10.3390/antibiotics11020255)
Supplement: Supplementary file 1 [file antibiotics-11-00255-s001.zip]

Archive with 1 entries (1 files):
- antibiotics-1562715-supplementary.pdf
